# Supplementary material for: Longitudinal Metabolomic Analysis Reveals Gut Microbial-Derived Metabolites Related to Formula Feeding and Milk Sensitization Development in Infancy
Source: Metabolites. 2022 Jan 28;12(2):127. doi: 10.3390/metabo12020127 (PMC8877196; doi:10.3390/metabo12020127)
Supplement: Supplementary file 1 [file metabolites-12-00127-s001.zip]

Archive with 1 entries (1 files):
- metabolites-1549505-supplementary.pdf
